# Supplementary material for: Exosomal microRNA-92b Is a Diagnostic Biomarker in Breast Cancer and Targets Survival-Related MTSS1L to Promote Tumorigenesis
Source: Int J Mol Sci. 2024 Jan 20;25(2):1295. doi: 10.3390/ijms25021295 (PMC10816035; doi:10.3390/ijms25021295)
Supplement: Supplementary file 1 [file ijms-25-01295-s001.zip]

Archive with 1 entries (1 files):
- ijms-2811509-supplementary.pdf
